# Supplementary material for: Recognition of single-stranded nucleic acids by small-molecule splicing modulators
Source: Nucleic Acids Res. 2021 Jul 20;49(14):7870–83. doi: 10.1093/nar/gkab602 (PMC8373063; doi:10.1093/nar/gkab602)
Supplement: gkab602_Supplemental_Files [file gkab602_supplemental_files.zip]

Archive with 3 entries (3 files):
- Movie S1.mp4
- Movie S2.mp4
- NAR_SI_Rev_2021-06-09.pdf
